# Supplementary material for: In Vitro and In Vivo Effects of Resveratrol on Rat Hepatic CYP1A2
Source: Pharmaceuticals (Basel). 2025 Oct 29;18(11):1633. doi: 10.3390/ph18111633 (PMC12655445; doi:10.3390/ph18111633)
Supplement: Supplementary file 1 [file pharmaceuticals-18-01633-s001.zip]

Archive with 1 entries (1 files):
- pharmaceuticals-3874380-supplementary.pdf
